# Supplementary material for: Laboratory earthquakes decipher control and stability of rupture speeds
Source: Nat Commun. 2023 Apr 27;14:2427. doi: 10.1038/s41467-023-38137-w (PMC10140064; doi:10.1038/s41467-023-38137-w)
Supplement: Supplementary file 4 — Supplementary Data 1 [file 41467_2023_38137_MOESM4_ESM.xlsx]

## Sheet: Sheet1
Supplementary Data 1. Testing conditions and results for all experiments.
No.	Fault	σx	σp (σN)	τp	τp/σp	∆τs	Vr/Cs	∆τd
	roughnessa	(MPa)	(MPa)	(MPa)		(MPa)		(MPa)	(MPa)
1	ESF	1	1.715	0.715	0.417	0.113	0.207	0.089	0.00461866
2	ESF	1	1.76	0.759	0.431	0.134	0.227	0.139	0.0109778
3	ESF	1	1.78	0.777	0.436	0.137	0.258	0.131	0.00964101
4	ESF	1	1.789	0.79	0.442	0.144	0.288	0.131	0.00959251
5	ESF	1	1.824	0.825	0.452	0.15	0.361	0.143	0.0112111
6	ESF	1	1.913	0.91	0.476	0.179	0.518	0.14	0.0102457
7	ESF	1	1.92	0.92	0.479	0.179	0.543	0.145	0.0109505
8	ESF	1	1.925	0.923	0.48	0.176	0.5	0.146	0.0110732
9	ESF	1	1.939	0.939	0.485	0.178	0.691	0.172	0.0152573
10	ESF	1	1.946	0.948	0.487	0.186	0.516	0.162	0.0134861
11	ESF	1	2.02	1.02	0.505	0.208	0.699	0.193	0.0184401
12	ESF	1	2.073	1.075	0.518	0.225	0.854	0.199	0.0191032
13	ESF	1	2.118	1.117	0.527	0.234	0.799	0.199	0.0186974
14	ESF	1	2.167	1.169	0.539	0.251	0.746	0.216	0.0215302
15	ESF	2	3.59	1.589	0.443	0.281	0.746	0.239	0.0159111
16	ESF	2	3.458	1.459	0.422	0.24	0.788	0.223	0.0143809
17	ESF	2	3.478	1.477	0.425	0.246	0.756	0.229	0.0150779
18	ESF	2	3.511	1.514	0.431	0.261	0.848	0.236	0.0158633
19	ESF	2	3.542	1.542	0.435	0.266	0.777	0.245	0.0169466
20	ESF	2	3.577	1.576	0.441	0.275	0.888	0.231	0.0149178
21	ESF	2	3.6	1.601	0.445	0.289	0.848	0.235	0.0153403
22	ESF	2	3.615	1.613	0.446	0.292	0.861	0.255	0.0179876
23	ESF	2	3.67	1.669	0.455	0.316	1.076	0.306	0.0255139
24	ESF	2	3.704	1.701	0.459	0.32	1.13	0.288	0.0223931
25	ESF	2	3.749	1.749	0.467	0.34	1.13	0.324	0.0280011
26	ESF	2	3.791	1.789	0.472	0.354	1.168	0.293	0.0226455
27	ESF	2	3.81	1.814	0.476	0.365	1.076	0.293	0.0225325
28	ESF	2	3.837	1.838	0.479	0.366	1.086	0.338	0.0297743
29	ESF	2	3.891	1.893	0.486	0.386	1.076	0.342	0.0300601
30	ESF	2	4.013	2.017	0.503	0.421	1.153	0.365	0.0331984
31	ESF	2	4.09	2.088	0.511	0.428	1.212	0.384	0.0360528
32	ESF	3	5.222	2.222	0.426	0.482	1.308	0.431	0.0355728
33	ESF	3	5.414	2.417	0.446	0.536	1.348	0.448	0.0370713
34	ESF	3	5.606	2.607	0.465	0.575	1.364	0.481	0.0412702
35	ESF	3	5.746	2.747	0.478	0.609	1.434	0.508	0.0449119
36	ESF	3	5.909	2.91	0.493	0.636	1.485	0.6	0.060924
37	ESF	3	6.051	3.052	0.504	0.674	1.399	0.593	0.0581142
38	ESF	3	6.243	3.243	0.52	0.695	1.512	0.626	0.0627705
39	ESF	3	6.503	3.506	0.539	0.746	1.381	0.657	0.0663769
40	ESF	3	6.641	3.642	0.548	0.737	1.472	0.665	0.0665901
41	SF	1	2.223	1.221	0.549	0.119	0.727	0.218	0.0213783
42	SF	1	2.369	1.367	0.577	0.167	0.823	0.285	0.0342866
43	SF	1	2.5	1.499	0.6	0.196	1.097	0.377	0.0568516
44	SF	1	2.588	1.586	0.613	0.215	1.142	0.447	0.077206
45	SF	1	2.73	1.732	0.634	0.25	1.453	0.448	0.0735179
46	SF	1	2.757	1.757	0.637	0.384	1.622	0.547	0.108527
47	SF	1	3.027	2.027	0.67	0.47	1.589	0.661	0.144341
48	SF	1	2.891	1.891	0.654	0.405	1.554	0.587	0.119187
49	SF	1	2.938	1.938	0.66	0.413	1.434	0.615	0.128736
50	SF	1	2.983	1.983	0.665	0.433	1.554	0.607	0.123516
51	SF	1	3.101	2.101	0.678	0.474	1.554	0.671	0.145192
52	SF	1	3.243	2.243	0.692	0.51	1.569	0.695	0.148944
53	SF	1	3.419	2.419	0.708	0.543	1.554	0.761	0.169383
54	SF	1	3.673	2.673	0.728	0.612	1.583	0.772	0.162261
55	SF	2	4.665	2.665	0.571	0.579	1.51	0.827	0.146609
56	SF	2	5.12	3.12	0.609	0.66	1.587	0.851	0.141446
57	SF	2	5.263	3.263	0.62	0.738	1.531	0.99	0.186225
58	SF	2	5.66	3.66	0.647	0.852	1.545	1.098	0.213004
59	SF	2	6.152	4.152	0.675	0.936	1.531	1.238	0.249129
60	SF	2	6.555	4.555	0.695	0.973	1.493	1.408	0.302435
61	SF	3	6.601	3.601	0.546	0.728	1.58	0.991	0.148778
62	SF	3	6.415	3.415	0.532	0.622	1.594	0.759	0.0898022
63	SF	3	6.961	3.961	0.569	0.752	1.559	1.131	0.183761
64	SF	3	7.505	4.505	0.6	0.871	1.643	1.227	0.200603
65	SF	3	7.6	4.6	0.605	0.837	1.587	1.251	0.205921
66	SF	3	7.997	4.997	0.625	0.893	1.587	1.44	0.259297
67	SF	3	8.616	5.616	0.652	1.036	1.619	1.564	0.283902
68	RF	1	4.597	3.597	0.782	0.812	1.657	2.062	0.924917
69	RF	1	3.998	2.998	0.75	0.532	1.657	1.777	0.789827
70	RF	1	4.162	3.162	0.76	0.562	1.493	1.793	0.772429
71	RF	1	5.015	4.015	0.801	0.856	1.559	2.179	0.946768
72	RF	1	5.794	4.794	0.827	1.004	1.601	2.414	1.00576
73	RF	2	7.888	5.888	0.746	1.569	1.678	3.078	1.20108
74	RF	2	8.016	6.016	0.75	1.526	1.657	3.229	1.3007
75	RF	2	9.569	7.569	0.794	1.957	1.615	3.71	1.43841
76	RF	2	8.37	6.37	0.764	1.848	1.633	3.062	1.12017
77	RF	2	10.925	8.925	0.817	2.866	1.65	4.346	1.72885
78	RF	3	8.7	5.7	0.655	1.437	1.678	2.244	0.578797
79	RF	3	9.127	6.127	0.671	1.588	1.591	2.205	0.532708
80	RF	3	9.819	6.819	0.694	1.662	1.643	2.487	0.629918
81	RF	3	11.171	8.171	0.731	2.279	1.664	3.207	0.920674
a. Introduction of fault roughness: ESF, SF, and FR refer to extremely smooth fault, smooth fault, and rough fault, respectively.
