# Supplementary material for: Laboratory earthquakes decipher control and stability of rupture speeds
Source: Nat Commun. 2023 Apr 27;14:2427. doi: 10.1038/s41467-023-38137-w (PMC10140064; doi:10.1038/s41467-023-38137-w)
Supplement: Supplementary file 5 — Supplementary Data 2 [file 41467_2023_38137_MOESM5_ESM.xlsx]

## Sheet: Sheet1
Supplementary Data 2. Source parameters of the strike-slip earthquakes compiled from SRCMOD 1.
No.	Event	Date	Mw	Lra	Wra	Vra	∆τa
				(km)	(km)	(km/s)	(MPa)
1	Kumamoto-E02 (Japan)	15/04/2016	7.04	41.78	17.9	2.4	5.14
2	Kumamoto-E01 (Japan)	15/04/2016	7.04	62.05	17.99	2.26	2.76
			7.1	50.75	18.13	2.4	4.14
3	Kumamoto-E01 (Japan)	14/04/2016	6.14	13.92	12.93	2.2	1.99
4	Kumamoto-E02 (Japan)	14/04/2016	6.09	11.02	12.25	2.4	2.59
5	Southwest of Sumatra-E01	02/03/2016	7.77	122.47	22.05	2.80b	8.89
6	Southwest of Sumatra-E02	02/03/2016	7.77	117.85	21.21	3.60b	9.95
7	Murghab (Tajikistan)	07/12/2015	7.17	42.98	28.07	1.95	4.38
8	2014 South Napa	24/08/2014	6.07	14.55	9.7	2.80c	2.32
9	Scotia Sea	17/11/2013	7.89	317.77	40.53	2.25	1.31
10	Balochistan (Pakistan)	24/09/2013	7.72	192.52	18.42	2.89	5.42
11	Brawley Swarm-E02 (Calif.)	26/08/2012	5.45	10.93	9	1.30 d	0.47
12	Brawley Swarm-E01 (Calif.)	26/08/2012	5.38	10.33	8.39	1.30 d	0.45
13	Sumatra-E6	11/04/2012	8.65	300.56	43.72	2.00 e	17.16
14	Sumatra-E2	11/04/2012	8.56	237.53	44.71	2.00 e	14.69
15	Sumatra-E4	10/01/2012	7.17	100.37	18.13	2.05	2.03
16	Sumatra-E5	10/01/2012	7.18	98.71	17.83	1.95	2.14
17	Sikkim	18/09/2011	6.9	43.3	43.3	1.7	0.8
18	El Mayor-Cucapah, Mexico	04/04/2010	7.35	99.8	13.31	2.5	5.28
19	Fukuoka (Japan)	20/04/2005	5.57	7.42	7.42	2.6	1.6
20	Fukuoka (Japan)	20/03/2005	6.64	24.86	17.21	2.1	3.16
21	Parkfield (Calif.)	28/09/2004	6.06	29.53	11.07	2.8	0.52
			6	21.7	9.89	3.2	0.85
22	Miyagi-hokubu (Japan)	25/07/2003	6.1	18	10	3	1.8
23	Denali (Alaska)	03/11/2002	7.87	289.68	17.83	3.2	5.14
			7.91	290.42	25.18	3.3	3.12
24	Qinghai (China)	14/11/2001	7.84	377.57	32.02	3.51	1.34
25	Tottori (Japan)	06/10/2000	6.86	30.78	19.59	2.3	3.55
			6.83	31.4	16.25	1.8	4.17
26	Duzce (Turkey)	12/11/1999	6.71	33.11	10.19	3.2	4.53
27	Hector Mine (Calif.)	16/10/1999	7.24	56.93	20.09	2.2	4.69
28	Izmit (Turkey)	17/08/1999	7.59	154.86	17.98	3.5	4.02
			7.53	133.61	25.65	2.15	2.68
			7.44	120.15	19.85	3	2.91
			7.4	92.95	21.45	3	3.32
29	Ceram Sea	29/11/1998	7.69	122.2	32.73	2.2	3.76
30	Hida Swarm EV16 (Japan)	18/09/1998	4.41	-	-	2.12f	0.81f
31	Hida Swarm EV11 (Japan)	22/08/1998	4.33	-	-	1.24f	0.97f
32	Hida Swarm EV10 (Japan)	17/08/1998	4.45	-	-	1.44f	0.92f
33	Hida Swarm EV09 (Japan)	16/08/1997	5.13	-	-	0.92f	1.19f
34	Hida Swarm EV08 (Japan)	16/08/1998	4.11	-	-	2.50f	0.54f
35	Hida Swarm EV07 (Japan)	14/08/1998	4.41	-	-	1.53f	1.94f
36	Hida Swarm EV05 (Japan)	12/08/1998	4.54	-	-	2.43f	1.19f
37	Antarctica Strike-Slip Segment	25/03/1998	7.98	199.67	22.91	2.2	7.58
38	Yamaguchi (Japan)	25/06/1997	5.81	9.44	7.08	3	1.59
			5.82	6.81	6.81	2.5	4.45
39	Kagoshimaen-hoku-seibu (Japan)	26/03/1997	6.04	15.49	10.33	2.5	1.54
40	Kagoshimaen-hoku-seibu (Japan)	26/03/1997	6.1	12	8	2.5	3.88
41	Taiwan (9507141652)	14/07/1995	5.07	-	-	2.5	2.00g
42	Kobe (Japan)	17/01/1995	6.8	44.45	17.1	3.4	1.93
			7.01	50.35	14.72	3	3.93
			6.89	47.8	19.12	3	2.04
			6.87	71.5	15.89	2.5	1.42
			6.99	63.34	20.43	3.1	1.64
			6.92	58.52	19.51	2.8	1.55
			6.86	60	16	2.5	1.6
			6.9	45.74	15.25	2.8	3.08
43	Nanao (Taiwan)	05/06/1994	6.28	-	-	2.5	2.97g
44	Taiwan(9404060112P160)-E2	06/04/1994	4.54	-	-	2.5	14.30g
45	Taiwan(9404060112P160)-E1	06/04/1994	4.54	-	-	2.5	7.88g
46	Landers (Calif.)	28/06/1992	7.08	67.16	14.57	2.5	3.18
			7.29	77.46	14.52	3	5.34
			7.22	63.25	11.86	2.85	7.78
			7.28	70.38	13.53	2.7	6.52
			7.2	68.52	13.35	2.7	5.4
47	Joshua Tree (Calif.)	23/04/1992	6.15	10.64	9.68	3	4.21
48	Superstition Hills (Calif.)	24/11/1987	6.51	17.38	9.99	2.4	6.96
49	Morgan Hill (Calif.)	24/04/1984	6.28	22.81	7.6	2.71	2.87
			6.07	19.09	8.13	2.8	1.7
50	Imperial Valley (Calif.)	15/10/1979	6.58	38.88	9.63	2.5	2.4
			6.53	57.45	9.57	2.6	1.13
			6.35	30.76	7.32	2.5	2.37
51	Coyote Lake (Calif.)	06/08/1979	5.92	6.24	6.24	2.8	8.21
52	Fukui (Japan)	28/06/1948	6.65	52.82	15.85	2.5	0.96
53	San Francisco (Calif.)	18/04/1906	7.91	474.97	11.87	3.54	7.82
a. The definition of parameters: Lr and Wr are the derived rupture length and width through the trimming process, respectively; Vr is the rupture velocity compiled in SRCMOD; ∆τ is the estimated stress drop.
b. The rupture velocity of the 2016 Southwest of Sumatra earthquake is obtained from the rupture model of Heidarzadeh et al. 2.
c. The rupture velocity of the 2014 South Napa earthquake is estimated from the rupture model of Gallovič 3.
d. The rupture velocity of the 2013 Brawley swarms is estimated from the rupture model of Wei et al. 4.
e. The rupture velocity of the 2012 Sumatra earthquake is obtained from the rupture model of Yue, Lay and Koper 5.
f. The rupture velocities and the stress drop of the 1998 Hida swarms are directly obtained from the original rupture model of Ide 6.
g. The stress drops of the earthquakes in Taiwan region are directly obtained from the original rupture model of Ma and Wu 7.
Referecnes in this Table
1	Mai, P. M. & Thingbaijam, K. K. S. SRCMOD: An Online Database of Finite-Fault Rupture Models. Seismol Res Lett 85, 1348-1357, doi:10.1785/0220140077 (2014).
2	Heidarzadeh, M., Harada, T., Satake, K., Ishibe, T. & Takagawa, T. Tsunamis from strike-slip earthquakes in the Wharton Basin, northeast Indian Ocean: March 2016 Mw7.8 event and its relationship with the April 2012 Mw 8.6 event. Geophys J Int 211, 1601-1612, doi:10.1093/gji/ggx395 (2017).
3	Gallovič, F. Modeling Velocity Recordings of theMw 6.0 South Napa, California, Earthquake: Unilateral Event with Weak High‐Frequency Directivity. Seismol Res Lett 87, 2-14, doi:10.1785/0220150042 (2016).
4	Wei, S. et al. Complementary slip distributions of the largest earthquakes in the 2012 Brawley swarm, Imperial Valley, California. Geophys Res Lett 40, 847-852, doi:10.1002/grl.50259 (2013).
5	Yue, H., Lay, T. & Koper, K. D. En echelon and orthogonal fault ruptures of the 11 April 2012 great intraplate earthquakes. Nature 490, 245-249, doi:10.1038/nature11492 (2012).
6	Ide, S. Complex source processes and the interaction of moderate earthquakes during the earthquake swarm in the Hida-Mountains, Japan, 1998. Tectonophysics 334, 35-54 (2001).
7	Ma, K.-F. & Wu, H.-Y. Quick Slip Distribution Determination of Moderate to Large Inland Earthquakes Using Near-Source Strong Motion Waveforms. Earthquake Engineering and Engineering Seismology 3, 1-10 (2001).
