# Supplementary material for: Laboratory earthquakes decipher control and stability of rupture speeds
Source: Nat Commun. 2023 Apr 27;14:2427. doi: 10.1038/s41467-023-38137-w (PMC10140064; doi:10.1038/s41467-023-38137-w)
Supplement: Supplementary file 6 — Supplementary Data 3 [file 41467_2023_38137_MOESM6_ESM.xlsx]

## Sheet: Sheet1
Supplementary Data 3. Rupture velocities and stress drops on the fast-rupture segments of natural faults
No.	Event	Date	Mw	Supershear rupture length	Vr	∆τ	Reference
				(km)	(km/s)	(MPa)
1	Palu-Sulawesi (Indonesia)	28/09/2018	7.5	~ 150	~4.1	~1.3	Yolsal-Çevikbilen and Taymaz 1
2	Craig (Alaska)	05/01/2013	7.5	~ 100	5.5~6	~9	Yue et al. 2
3	Sumatra	11/04/2012	8.6	~ 300 (?)	4.90-6.07	19~25	Wang, Mori and Koketsu 3
							Hill et al. 4
4	Parkfield (Calif.)	28/09/2004	6	~ 10	4.3~4.5	~10	Ma et al. 5
5	Denali (Alaska)	03/11/2002	7.8	~ 200	4.94~5.58	3.1~5	Wang, Mori and Koketsu 3
							Dreger 6
6	Kunlunshan (China)	14/11/2001	7.8	~400	4.83~5.22	7~8	Wang, Mori and Koketsu 3
							Robinson, Brough and Das 7
7	Duzce (Turkey)	12/11/1999	7.1	~25	4.1~4.7	10~30	Bouchon et al. 8
							Birgören, Sekiguchi and Irikura 9
							Bouin et al. 10
							Tanircan, et al. 11
8	Izmit (Turkey)	17/08/1999	7.5	~ 70	4.8~4.9	10~30	Bouchon et al. 12
							Mavroeidis and Papageorgiou 13
9	Landers (Calif.)	28/06/1992	7.3	~ 15	~6	10~50	Bouchon, Campillo and Cotton 14
10	Imperial Valley (Calif.)	15/10/1979	6.5	~ 10	~4	4~8	Bouchon 15
References in this table：
1	Yolsal-Çevikbilen, S. & Taymaz, T. Source Characteristics of the 28 September 2018 Mw 7.5 Palu-Sulawesi, Indonesia (SE Asia) Earthquake Based on Inversion of Teleseismic Bodywaves. Pure Appl Geophys 176, 4111-4126, doi:10.1007/s00024-019-02294-1 (2019).
2	Yue, H. et al. Supershear rupture of the 5 January 2013 Craig, Alaska (Mw 7.5) earthquake. J Geophys Res Solid Earth 118, 5903-5919, doi:10.1002/2013jb010594 (2013).
3	Wang, D., Mori, J. & Koketsu, K. Fast rupture propagation for large strike-slip earthquakes. Earth Planet Sci Lett 440, 115-126, doi:10.1016/j.epsl.2016.02.022 (2016).
4	Hill, E. M. et al. The 2012 Mw 8.6 Wharton Basin sequence: A cascade of great earthquakes generated by near-orthogonal, young, oceanic mantle faults. J Geophys Res Solid Earth 120, 3723-3747, doi:10.1002/2014jb011703 (2015).
5	Ma, S., Custódio, S., Archuleta, R. J. & Liu, P. Dynamic modeling of the 2004 Mw6.0 Parkfield, California, earthquake. J Geophys Res 113, B02301, doi:10.1029/2007jb005216 (2008).
6	Dreger, D. S. Kinematic and dynamic rupture models of the November 3, 2002 Mw7.9 Denali, Alaska, earthquake. Geophys Res Lett 31, L04605, doi:10.1029/2003gl018333 (2004).
7	Robinson, D. P., Brough, C. & Das, S. The Mw7.8, 2001 Kunlunshan earthquake: Extreme rupture speed variability and effect of fault geometry. J Geophys Res 111, B08303, doi:10.1029/2005jb004137 (2006).
8	Bouchon, M. et al. How fast is rupture during an earthquake? New insights from the 1999 Turkey Earthquakes. Geophys Res Lett 28, 2723-2726, doi:10.1029/2001gl013112 (2001).
9	Birgören, G., Sekiguchi, H. & Irikura, K. Rupture model of the 1999 Düzce, Turkey, earthquake deduced from high and low frequency strong motion data. Geophys Res Lett 31, L05610, doi:10.1029/2003gl019194 (2004).
10	Bouin, M. P., Bouchon, M., Karabulut, H. & Aktar, M. Rupture process of the 1999 November 12 Düzce (Turkey) earthquake deduced from strong motion and Global Positioning System measurements. Geophys J Int 159, 207-211, doi:10.1111/j.1365-246X.2004.02367.x (2004).
11	Tanircan, G., Dalguer, L., Bekler, F. N. & Meral Özel, N. Dynamic Rupture Modelling of the 1999 Düzce, Turkey Earthquake. Pure Appl Geophys 174, 3343-3355, doi:10.1007/s00024-017-1531-0 (2017).
12	Bouchon, M. et al. Space and time evolution of rupture and faulting during the 1999 İzmit (Turkey) earthquake. Bull Seism Soc Am 92, 256-266 (2002).
13	Mavroeidis, G. P. & Papageorgiou, A. S. Effect of Fault Rupture Characteristics on Near-Fault Strong Ground Motions. Bull Seism Soc Am 100, 37-58, doi:10.1785/0120090018 (2010).
14	Bouchon, M., Campillo, M. & Cotton, F. Stress field associated with the rupture of the 1992 Landers, California, earthquake and its implications concerning the fault strength at the onset of the earthquake. J Geophys Res Solid Earth 103, 21091-21097, doi:10.1029/98jb01982 (1998).
15	Bouchon, M. The state of stress on some faults of the San Andreas System as inferred from near-field strong motion data. J Geophys Res Solid Earth 102, 11731-11744, doi:10.1029/97jb00623 (1997).
